# Supplementary material for: Gastrointestinal Digestion Model Assessment of Peptide Diversity and Microbial Fermentation Products of Collagen Hydrolysates
Source: Nutrients. 2021 Aug 7;13(8):2720. doi: 10.3390/nu13082720 (PMC8401164; doi:10.3390/nu13082720)
Supplement: Supplementary file 1 [file nutrients-13-02720-s001.zip]

Archive with 1 entries (1 files):
- nutrients-1288106-supplementary.pdf
